# Supplementary material for: NF-κB–Dependent Snail Expression Promotes Epithelial–Mesenchymal Transition in Mastitis
Source: Animals (Basel). 2021 Dec 1;11(12):3422. doi: 10.3390/ani11123422 (PMC8698035; doi:10.3390/ani11123422)
Supplement: Supplementary file 1 [file animals-11-03422-s001.zip]

Archive with 1 entries (1 files):
- animals-1439215-supplementary materials-authors.pdf
